# Supplementary material for: A Life Cycle Assessment Study of the Impacts of Pig Breeding on the Environmental Sustainability of Pig Production
Source: Animals (Basel). 2024 Aug 22;14(16):2435. doi: 10.3390/ani14162435 (PMC11350755; doi:10.3390/ani14162435)
Supplement: Supplementary file 1 [file animals-14-02435-s001.zip]

Archive with 1 entries (1 files):
- animals-3128924-supplementary.pdf
